# Supplementary material for: Native and Non-Native Soil and Endophytic Trichoderma spp. from Semi-Arid Sisal Fields of Brazil Are Potential Biocontrol Agents for Sisal Bole Rot Disease
Source: J Fungi (Basel). 2024 Dec 11;10(12):860. doi: 10.3390/jof10120860 (PMC11678323; doi:10.3390/jof10120860)
Supplement: Supplementary file 1 [file jof-10-00860-s001.zip]

Archive with 1 entries (1 files):
- jof-3169712-supplementary.pdf
